# Supplementary material for: Spatially Resolved Metabolomic Profiling Reveals Progression-Associated Metabolic Reprogramming in Colorectal Liver Metastasis
Source: Metabolites. 2026 Apr 24;16(5):293. doi: 10.3390/metabo16050293 (PMC13208894; doi:10.3390/metabo16050293)
Supplement: Supplementary file 1 [file metabolites-16-00293-s001.zip]

Archive with 1 entries (1 files):
- metabolites-4249600-supplementary.pdf
